# Supplementary material for: Epigenetics and gestational diabetes: a review of epigenetic epidemiology studies and their use to explore epigenetic mediation and improve prediction
Source: Diabetologia. 2019 Oct 17;62(12):2171–8. doi: 10.1007/s00125-019-05011-8 (PMC6861541; doi:10.1007/s00125-019-05011-8)
Supplement: Supplementary file 2 — (XLSX 25.6 kb) [file 125_2019_5011_MOESM2_ESM.xlsx]

## Sheet: ESM 1
ESM Table 1
PMID	DOI	year.pubmed	journal.name	first.author	title	study.design	global.array.candidate.sequencing	exposure	outcome	tissue	n	n.cases	study.grouping	diabetes.variable	epigenetic.variable	Replication.or.validation.attempted (full text search terms: "validat*", "replicat*", "discovery", "independent")	prediction:formal.analysis (full text search terms: "predict", "prediction", "AUROC", "ROC")	mediation:formal.analysis (full text search terms: "mediation", "causal", "Baron", "Kenny")	noted.validation.replication.limitation (full text search terms: "validat*", "replicat*", "discovery", "independent")
28834773	10.1016/j.diabres.2017.07.034	2017	Diabetes research and clinical practice	Kang	Genome-wide DNA methylation variation in maternal and cord blood of gestational diabetes population.	case control	array	GDM	maternal and offspring methylation	blood	16	8	Maternal and offspring epigenetics	GDM	DNA methylation	no	no	no
29988451	10.3389/fgene.2018.00222	2018	Frontiers in Genetics	Kang	Association of Interleukin-10 Methylation Levels With Gestational Diabetes in a Taiwanese Population.	case control	candidate	GDM	maternal and offspring methylation	blood and placenta	32	8	Maternal and offspring epigenetics	GDM	DNA methylation	no - some additional in vitro assays	no	no
29685721	10.1016/j.jcma.2017.06.027	2018	J Chin Med Assoc	Deng	Analysis of whole genome-wide methylation and gene expression profiles in visceral omental adipose tissue of pregnancies with gestational diabetes mellitus.	case control	array	maternal methylation	GDM	adipose	6	3	Maternal epigenetics	GDM	DNA methylation	yes - validation using alternative method(s)	no	no
25676578	10.1177/1933719115570903	2015	Reproductive sciences (Thousand Oaks, Calif.)	Enquobahrie	Early Pregnancy Maternal Blood DNA Methylation in Repeat Pregnancies and Change in Gestational Diabetes Mellitus Status—A Pilot Study.	cohort	array	Change in GDM status in repeat pregnancies	maternal methylation in early pregnancy	blood	6		Maternal epigenetics	GDM	DNA methylation	no	no	no	yes
25887942	10.1016/j.ijgo.2015.01.010	2015	International journal of gynaecology and obstetrics: the official organ of the International Federation of Gynaecology and Obstetrics	Zhu	Profiling maternal plasma microRNA expression in early pregnancy to predict gestational diabetes mellitus.	case control	sequencing	maternal miRNA expression	GDM	blood	20	10	Maternal epigenetics	GDM	miRNA related	yes - validation using alternative method(s)	no	no	yes
25295740	10.3109/09513590.2014.969700	2014	Gynecological endocrinology : the official journal of the International Society of Gynecological Endocrinology	Rahimi	Upregulation of microRNA processing enzymes Drosha and Dicer in gestational diabetes mellitus.	case control	candidate	maternal miRNA expression	pregnancy and GDM	blood	20	20	Maternal epigenetics	GDM	miRNA related	no	no	no
24279768	10.1186/1756-0500-6-491	2013	BMC research notes	Collares	Identifying common and specific microRNAs expressed in peripheral blood mononuclear cell of type 1, type 2, and gestational diabetes mellitus patients.	case vs case	array	maternal type 2 diabetes or type 1 diabetes	GDM	blood	20	7	Maternal epigenetics	GDM	miRNA related	no	AUROC	no
29879500	10.1016/j.gene.2018.06.004	2018	Gene	Tagoma	MicroRNA profiling of second trimester maternal plasma shows upregulation of miR-195-5p in patients with gestational diabetes.	case control	array	maternal miRNA expression	GDM	blood	22	9	Maternal epigenetics	GDM	miRNA related	yes - validation using alternative method(s)	no	no
24601884	10.1210/en.2013-2046	2014	Endocrinology	Shi	Differential expression of microRNAs in omental adipose tissue from gestational diabetes mellitus subjects reveals miR-222 as a regulator of ERa expression in estrogen-induced insulin resistance.	case control	array	maternal miRNA expression	GDM	adipose	26	13	Maternal epigenetics	GDM	miRNA related	no - some additional in vitro assays	no	no
27045797	10.1210/jc.2015-4206	2016	The Journal of clinical endocrinology and metabolism	Michalczyk	Epigenetic Markers to Predict Conversion From Gestational Diabetes to Type 2 Diabetes.	case control	global	nondiabetic women; women with GDM who developed postpartum type 2 diabetes; women with GDM without postpartum type 2 diabetes; and women with type 2 diabetes	maternal histone H3 dimethylation	blood	39	30	Maternal epigenetics	GDM	Histone related	no	no	no	yes
21887347	10.1371/journal.pone.0023925	2011	PloS one	Zhao	Early second-trimester serum miRNA profiling predicts gestational diabetes mellitus.	case control	array	maternal miRNA expression	GDM	blood	48	24	Maternal epigenetics	GDM	miRNA related	yes- replication in 2x small additional cohorts 16 cases and 16 controls in each additional cohort	AUROC	no
29526755	10.1016/j.bbrc.2018.03.051	2018	Biochemical and biophysical research communications	Yan	Circular RNA expression profiles in placental villi from women with gestational diabetes mellitus.	case control	sequencing	maternal circular RNA expression	GDM	placenta	60	30	Maternal epigenetics	GDM	miRNA related	yes - validation using alternative method(s)	no	no
26406295	10.1210/jc.2015-2872	2015	The Journal of clinical endocrinology and metabolism	Carreras-Badosa	Altered Circulating miRNA Expression Profile in Pregestational and Gestational Obesity.	case control	array	maternal miRNA expression	maternal fasting serum glucose, HbA1C, HOMA-IR	blood	70		Maternal epigenetics	Glucose levels, hyperglycemia or glucose response	miRNA related	yes - validation using alternative method(s)	AUROC	no
22396200	10.2337/db11-1160	2012	Diabetes	Bouchard	Placental adiponectin gene DNA methylation levels are associated with mothers' blood glucose concentration.	cohort	candidate	maternal glucose and insulin resistance	placenta methylation (maternal side)	placenta	98		Maternal epigenetics	Glucose levels, hyperglycemia or glucose response	DNA methylation	no	no	no
26936353	10.1002/cbin.10598	2016	Cell biology international	Qu	Association of downregulated HDAC 2 with the impaired mitochondrial function and cytokine secretion in the monocytes/macrophages from gestational diabetes mellitus patients.	case control	candidate	maternal HDAC2 expression	GDM	blood	110	53	Maternal epigenetics	GDM	Histone related	no	no	no
28783527	10.1016/j.diabres.2017.07.024	2017	Diabetes research and clinical practice	Wander	Circulating early- and mid-pregnancy microRNAs and risk of gestational diabetes.	case control	candidate	maternal miRNAs	GDM	blood	116	36	Maternal epigenetics	GDM	miRNA related	no	no	no	yes
28803788	10.1016/j.neures.2017.08.003	2017	Neuroscience research	Lamadrid-Romero	Central nervous system development-related microRNAs levels increase in the serum of gestational diabetic women during the first trimester of pregnancy.	case control	candidate	GDM	maternal miRNA expression	blood	141	67	Maternal epigenetics	GDM	miRNA related	no	no	no
28621051	10.1111/jog.13317	2017	The journal of obstetrics and gynaecology research	Cao	Plasma microRNA-16-5p, -17-5p and -20a-5p: Novel diagnostic biomarkers for gestational diabetes mellitus.	case control	candidate	maternal miRNA expression	GDM	blood	157	85	Maternal epigenetics	GDM	miRNA related	no	AUROC	no
25990668	10.1007/s00592-015-0768-2	2015	Acta diabetologica	Wang	Association study of the miRNA-binding site polymorphisms of CDKN2A/B genes with gestational diabetes mellitus susceptibility.	case control	candidate	maternal miR-binding SNPs	GDM	blood	1739	839	Maternal epigenetics	GDM	DNA methylation	no	no	no
23975224	10.4161/epi.25578	2013	Epigenetics	Ruchat	Gestational diabetes mellitus epigenetically affects genes predominantly involved in metabolic diseases.	case control	array	GDM	placenta and offspring methylation	blood and placenta	44	30	Offspring/placenta epigenetics	GDM	DNA methylation	yes - validation using alternative method(s)	no	no	yes
25634562	10.1093/hmg/ddv013	2015	Human molecular genetics	Finer	Maternal gestational diabetes is associated with genome-wide DNA methylation variation in placenta and cord blood of exposed offspring.	case control	array	GDM	placenta and offspring methylation	blood and placenta	48	27	Offspring/placenta epigenetics	GDM	DNA methylation	no	no	no	yes
20724651	10.2337/dc10-1024	2010	Diabetes care	Bouchard	Leptin gene epigenetic adaptation to impaired glucose metabolism during pregnancy.	case control	candidate	gestational impaired glucose tolerance	placenta and cord blood methylation	blood and placenta	48	23	Offspring/placenta epigenetics	Glucose levels, hyperglycemia or glucose response	DNA methylation	no	no	no
23765376	10.1177/1933719113492206	2013	Reproductive sciences (Thousand Oaks, Calif.)	Nomura	Global methylation in the placenta and umbilical cord blood from pregnancies with maternal gestational diabetes, preeclampsia, and obesity.	case control	global	GDM	placenta and offspring methylation	blood and placenta	50	7	Offspring/placenta epigenetics	GDM	DNA methylation	no	no	no	yes
25875376	10.1042/CS20140688	2015	Clinical science (London, England : 1979)	Xie	Placental DNA methylation of peroxisome-proliferator-activated receptor-<U+03B3> co-activator-1a promoter is associated with maternal gestational glucose level.	cohort	candidate	maternal glucose concentration at 24-28 weeks (OGTT)	placenta and cord blood methylation	placenta	58		Offspring/placenta epigenetics	Glucose levels, hyperglycemia or glucose response	DNA methylation	no	no	no
26586120	10.2217/epi.15.72	2015	Epigenomics	Houde	LRP1B, BRD2 and CACNA1D: new candidate genes in fetal metabolic programming of newborns exposed to maternal hyperglycemia.	cohort	candidate	GDM	placenta and cord blood methylation	blood and placenta	80	20	Offspring/placenta epigenetics	GDM	DNA methylation	replication of data from previous study	no	no
24113149	10.4161/epi.26554	2013	Epigenetics	Houde	Adaptations of placental and cord blood ABCA1 DNA methylation profile to maternal metabolic status.	cohort	candidate	gestational IGT	placenta and offspring methylation	blood and placenta	100	26	Offspring/placenta epigenetics	Glucose levels, hyperglycemia or glucose response	DNA methylation	no	no	no
23209187	10.2337/db12-0289	2012	Diabetes	El Hajj	Metabolic programming of MEST DNA methylation by intrauterine exposure to gestational diabetes mellitus.	case control	candidate	GDM	placenta and offspring methylation	blood and placenta	251	186	Offspring/placenta epigenetics	GDM	DNA methylation	no	no	no
29752424	10.2337/db18-0123	2018	Diabetes	Cardenas	Placental DNA Methylation Adaptation to Maternal Glycemic Response in Pregnancy.	cohort	array	maternal glucose response	placenta methylation	placenta	448		Offspring/placenta epigenetics	Glucose levels, hyperglycemia or glucose response	DNA methylation	yes - replication by pyrosequencing in a 2nd cohort	no	no
2449361		1988	FEBS letters	Perrine	A physiological delay in human fetal hemoglobin switching is associated with specific globin DNA hypomethylation.	case control	candidate	offspring methylation at gamma globin gene semi-quantitatively measured	offspring beta globin synthesis	blood	17	12	Offspring/placenta epigenetics	Pre-existing diabetes in pregnancy	DNA methylation	no	no	no
24582139	10.1016/j.metabol.2014.01.007	2014	Metabolism: clinical and experimental	del Rosario	Potential epigenetic dysregulation of genes associated with MODY and type 2 diabetes in humans exposed to a diabetic intrauterine environment: an analysis of genome-wide DNA methylation.	case control	array	diabetes in pregnancy	offspring methylation	blood	28	14	Offspring/placenta epigenetics	Pre-existing diabetes in pregnancy	DNA methylation	no	no	no
28204515	10.1210/jc.2016-3907	2017	The Journal of clinical endocrinology and metabolism	Hansen	Fetal Hyperglycemia Changes Human Preadipocyte Function in Adult Life.	case control	candidate	GDM or type 1 diabetes in pregnancy	offspring methylation	adipose	52	36	Offspring/placenta epigenetics	GDM	DNA methylation	no	no	no
25145626	10.1096/fj.14-255240	2014	FASEB journal : official publication of the Federation of American Societies for Experimental Biology	Quilter	Impact on offspring methylation patterns of maternal gestational diabetes mellitus and intrauterine growth restraint suggest common genes and pathways linked to subsequent type 2 diabetes risk.	case control	array	GDM	offspring methylation	blood	56	16	Offspring/placenta epigenetics	GDM	DNA methylation	yes - replication in additional cohorts and validation using massarray	no	no
26258530	10.1371/journal.pone.0134654	2015	PloS one	Gautier	Kidney Dysfunction in Adult Offspring Exposed In Utero to Type 1 Diabetes Is Associated with Alterations in Genome-Wide DNA Methylation.	case control	array	type 1 diabetes in pregnancy	offspring methylation	blood	57	29	Offspring/placenta epigenetics	Pre-existing diabetes in pregnancy	DNA methylation	yes - validation using alternative method(s)	no	no	yes
27005421	10.1093/hmg/ddw089	2016	Human molecular genetics	Sun	5-Hydroxymethylcytosine-mediated alteration of transposon activity associated with the exposure to adverse in utero environments in human.	case control	candidate	GDM	offspring hydroxymethylation	blood	63	27	Offspring/placenta epigenetics	GDM	DNA methylation	no - some additional in vitro assays	no	no
26840070	10.1371/journal.pone.0148399	2016	PloS one	Su	Alteration in Expression and Methylation of IGF2/H19 in Placenta and Umbilical Cord Blood Are Associated with Macrosomia Exposed to Intrauterine Hyperglycemia.	cohort	candidate	GDM(with/without macrosomia)	offspring methylation	blood	115	55	Offspring/placenta epigenetics	GDM	DNA methylation	no	no	no
27388218	10.2337/db16-0227	2016	Diabetes	Kelstrup	Gene Expression and DNA Methylation of PPARGC1A in Muscle and Adipose Tissue From Adult Offspring of Women With Diabetes in Pregnancy.	case control	candidate	GDM	offspring methylation	muscle and adipose	139	82	Offspring/placenta epigenetics	GDM	DNA methylation	no	no	no
28413567	10.1186/s13148-017-0338-2	2017	Clinical epigenetics	Houshmand-Oeregaard	Differential adipokine DNA methylation and gene expression in subcutaneous adipose tissue from adult offspring of women with diabetes in pregnancy.	case control	candidate	GDM	offspring methylation	blood	139	82	Offspring/placenta epigenetics	GDM	DNA methylation	no	no	aim is around mediation although this is not fully reflected in the analyses.
29461653	10.1111/dme.13604	2018	Diabetic Medicine	Yang	Epigenetic marks of in utero exposure to gestational diabetes and childhood adiposity outcomes: the EPOCH study.	case control	array	GDM	offspring methylation	blood	162	81	Offspring/placenta epigenetics	GDM	DNA methylation	yes - validation using alternative method(s)	no	no	yes
25269528	10.1186/s12881-014-0108-3	2014	BMC medical genetics	Chen	Increased methylation at differentially methylated region of GNAS in infants born to gestational diabetes.	case control	candidate	GDM	offspring methylation	blood	168	87	Offspring/placenta epigenetics	GDM	DNA methylation	no	no	no
29077742	10.1371/journal.pone.0187038	2017	PloS one	Houshmand-Oeregaard	DNA methylation and gene expression of TXNIP in adult offspring of women with diabetes in pregnancy.	case control	candidate	GDM or type 1 diabetes in pregnancy	offspring methylation	blood	206	149	Offspring/placenta epigenetics	GDM	DNA methylation	no	no	aim is around mediation although this is not fully reflected in the analyses.
29202839	10.1186/s12916-017-0970-x	2017	BMC medicine	Lin	Choice of surrogate tissue influences neonatal EWAS findings.	cohort	array	maternal fasting glucose	offspring methylation	blood	295		Offspring/placenta epigenetics	Glucose levels, hyperglycemia or glucose response	DNA methylation	no	no	no
28360945	10.1186/s13148-017-0329-3	2017	Clinical epigenetics	Haertle	Epigenetic signatures of gestational diabetes mellitus on cord blood methylation.	case control	array	GDM	offspring methylation	blood	313	193	Offspring/placenta epigenetics	GDM	DNA methylation	yes - replication in cohort subset and validation using alternative method(s)	no	no
28127622	10.1007/s00125-016-4203-1	2017	Diabetologia	Chen	Differential methylation of genes in individuals exposed to maternal diabetes in utero.	cohort	array	GDM	offspring methylation	blood	388	187	Offspring/placenta epigenetics	GDM	DNA methylation	no	no	yes	yes
28503212	10.1186/s13148-017-0349-z	2017	Clinical epigenetics	Girchenko	Associations between maternal risk factors of adverse pregnancy and birth outcomes and the offspring epigenetic clock of gestational age at birth.	cohort	epigenetic age	insulin treated GDM in a previous pregnancy	offspring epigenetic age at birth	blood	814		Offspring/placenta epigenetics	Insulin treated GDM in a previous pregnancy	DNA methylation	no	no	no	yes
28264723	10.1186/s12916-017-0800-1	2017	BMC medicine	Lin	Developmental pathways to adiposity begin before birth and are influenced by genotype, prenatal environment and epigenome.	cohort	array	maternal glucose	offspring methylation	blood	920		Offspring/placenta epigenetics	Glucose levels, hyperglycemia or glucose response	DNA methylation	no	no	no
29099273	10.1080/15592294.2017.1370172	2017	Epigenetics	Kim	DNA methylation profiles in sibling pairs discordant for intrauterine exposure to maternal gestational diabetes.	sibling comparison	array	GDM	offspring methylation	blood	36	18	Offspring/placenta epigenetics	GDM	DNA methylation	yes - validation using alternative method(s)	no	no	yes
29596946	10.1016/j.diabres.2018.03.016	2018	Diabetes research and clinical practice	Weng	Genome-wide DNA methylation profiling in infants born to gestational diabetes mellitus.	case control	array	GDM	offspring methylation	blood	63 (EWAS), 205 (candidate)		Offspring/placenta epigenetics	GDM	DNA methylation	yes - replication in cohort subset and validation using alternative method(s)	no	no	yes
26993250	10.1042/CS20160076	2016	Clinical science (London, England : 1979)	Muralimanoharan	Mitochondrial function and glucose metabolism in the placenta with gestational diabetes mellitus: role of miR-143.	case control	candidate	placenta miRNA expression	GDM	placenta	12	6	Offspring/placenta epigenetics	GDM	miRNA related	no - some additional in vitro assays	no	no
25514087	10.1210/en.2014-1643	2014	Endocrinology	Petropoulos	Gestational Diabetes Alters Offspring DNA Methylation Profiles in Human and Rat: Identification of Key Pathways Involved in Endocrine System Disorders, Insulin Signaling, Diabetes Signaling, and ILK Signaling.	case control	array	GDM	placenta methylation	placenta	14	7	Offspring/placenta epigenetics	GDM	DNA methylation	yes - validation using alternative method(s)	no	no
26302821	10.1159/000430349	2015	Cellular physiology and biochemistry : international journal of experimental cellular physiology, biochemistry, and pharmacology	Li	A MicroRNA Signature in Gestational Diabetes Mellitus Associated with Risk of Macrosomia.	case control	array	GDM	placenta miRNA	placenta	30	15	Offspring/placenta epigenetics	GDM	miRNA related	yes - replication in additional cohort(s)	no	no
29470513	10.1371/journal.pone.0190698	2018	PloS one	Alexander	Offspring sex impacts DNA methylation and gene expression in placentae from women with diabetes during pregnancy.	case control	array	diabetes in pregnancy	placenta methylation	placenta	34	17	Offspring/placenta epigenetics	Pre-existing diabetes in pregnancy	DNA methylation	yes - validation using alternative method(s)	no	no
29730292	10.1016/j.bbrc.2018.05.010	2018	Biochemical and biophysical research communications	Wang	Altered expression of PGC-1a and PDX1 and their methylation status are associated with fetal glucose metabolism in gestational diabetes mellitus.	case control	candidate	GDM	placenta methylation	placenta	40	20	Offspring/placenta epigenetics	GDM	DNA methylation	no	no	no
28650965	10.1371/journal.pone.0179934	2017	PloS one	Blazevic	Epigenetic adaptation of the placental serotonin transporter gene (SLC6A4) to gestational diabetes mellitus.	case control	candidate	GDM	placenta methylation	placenta	50	18	Offspring/placenta epigenetics	GDM	DNA methylation	no	no	no	yes
25503509	10.1159/000366386	2014	Cellular physiology and biochemistry : international journal of experimental cellular physiology, biochemistry, and pharmacology	Liu	Distinct DNA methylomes of human placentas between pre-eclampsia and gestational diabetes mellitus.	case control	array	GDM	placenta methylation	placenta	58	28	Offspring/placenta epigenetics	GDM	DNA methylation	no	no	no
28486003	10.1080/15592294.2017.1322254	2017	Epigenetics	Gagné-Ouellet	Placental lipoprotein lipase DNA methylation alterations are associated with gestational diabetes and body composition at 5 years of age.	cohort	candidate	GDM	placenta methylation	placenta	66	24	Offspring/placenta epigenetics	GDM	DNA methylation	replication of data from previous study	no	no	yes
25962407	10.1055/s-0034-1398666	2015	Experimental and clinical endocrinology &amp; diabetes : official journal, German Society of Endocrinology [and] German Diabetes Association	Rong	DNA methylation profiles in placenta and its association with gestational diabetes mellitus.	case control	array	GDM	placenta methylation	placenta	76	36	Offspring/placenta epigenetics	GDM	DNA methylation	yes - validation using alternative method(s)	no	no
25947892	10.1177/1933719115585147	2015	Reproductive sciences (Thousand Oaks, Calif.)	Knabl	GDM Alters Expression of Placental Estrogen Receptor a in a Cell Type and Gender-Specific Manner.	case control	candidate	GDM	placenta methylation	placenta	80	40	Offspring/placenta epigenetics	GDM	DNA methylation	no	no	no
24639097	10.3892/mmr.2014.2058	2014	Molecular medicine reports	Zhao	MicroRNA-518d regulates PPARa protein expression in the placentas of females with gestational diabetes mellitus.	case control	candidate	placenta miRNA expression	GDM	placenta	80	40	Offspring/placenta epigenetics	GDM	miRNA related	no - additional in vitro analysis and histochemistry	no	no
26244062	10.1186/s13148-015-0116-y	2015	Clinical epigenetics	Binder	Epigenome-wide and transcriptome-wide analyses reveal gestational diabetes is associated with alterations in the human leukocyte antigen complex.	case control	array	GDM	placenta methylation	placenta	82	41	Offspring/placenta epigenetics	GDM	DNA methylation	yes - replication in additional cohort(s) and validation using pyrosequencing	no	no
24847699	10.1017/S2040174414000038	2014	Journal of developmental origins of health and disease	Houde	Placental lipoprotein lipase DNA methylation levels are associated with gestational diabetes mellitus and maternal and cord blood lipid profiles.	case control	candidate	GDM	placenta methylation	placenta	126	27	Offspring/placenta epigenetics	GDM	DNA methylation	no	no	no
24811788	10.2217/epi.14.3	2014	Epigenomics	Desgagné	Epigenetic dysregulation of the IGF system in placenta of newborns exposed to maternal impaired glucose tolerance.	case control	candidate	gestational IGT	placenta methylation	placenta	140	34	Offspring/placenta epigenetics	Glucose levels, hyperglycemia or glucose response	DNA methylation	yes - replication in additional cohort(s)	no	no
27340502	10.1186/s13148-016-0239-9	2016	Clinical epigenetics	Côté	PPARGC1a gene DNA methylation variations in human placenta mediate the link between maternal hyperglycemia and leptin levels in newborns.	cohort	candidate	fetal exposure to maternal hyperglycemia	placenta methylation	placenta	338	33	Offspring/placenta epigenetics	Glucose levels, hyperglycemia or glucose response	DNA methylation	yes - replication in additional cohort(s)	no	yes
27573367	10.1038/srep32268	2016	Scientific reports	Cao	Up-regulation of miR-98 and unraveling regulatory mechanisms in gestational diabetes mellitus.	case control	candidate	GDM	placenta miRNA-98 expression	placenta	395	193	Offspring/placenta epigenetics	GDM	miRNA related	no - some additional in vitro assays	no	no
24954653	10.1016/j.ajog.2014.06.037	2014	American journal of obstetrics and gynecology	Lesseur	Maternal obesity and gestational diabetes are associated with placental leptin DNA methylation.	cohort	candidate	GDM	placenta methylation	placenta	479	47	Offspring/placenta epigenetics	GDM	DNA methylation	no	no	yes
25800063	10.1080/15592294.2015.1029700	2015	Epigenetics	Allard	Mendelian randomization supports causality between maternal hyperglycemia and epigenetic regulation of leptin gene in newborns.	cohort	array	maternal GRS for glycemia	offspring methylation	blood	485		Offspring/placenta epigenetics	Glucose levels, hyperglycemia or glucose response	DNA methylation	no	no	yes
27462376	10.1186/s13148-016-0247-9	2016	Clinical epigenetics	Reichetzeder	Increased global placental DNA methylation levels are associated with gestational diabetes.	cohort	global	GDM	placenta methylation	placenta	1030	56	Offspring/placenta epigenetics	GDM	DNA methylation	no	no	no
23741625	10.2478/immun-2013-0001	2013	Immunometabolism	West	Exposure to Maternal Diabetes in Utero and DNA Methylation Patterns in the Offspring.	case control	array	GDM	offspring methylation	blood	22	11	Offspring/placenta epigenetics	GDM	DNA methylation	no	no	yes
30558244	10.3390/ijms19124061	2018	International journal of molecular sciences	Hepp	Histone H3 lysine 9 acetylation is downregulated in GDM Placentas and Calcitriol supplementation enhanced this effect.	case control	candidate	GDM	placenta expression of Histone H3 lysine 9 acetylation (H3K9ac) and Histone H3 lysine 4 trimethylation (H3K4me3)	placenta	40	20	Offspring/placenta epigenetics	GDM	Histone related	no	no	no
30091044	10.1007/s00125-018-4699-7	2018	Diabetologia	Cvitic	Human fetoplacental arterial and venous endothelial cells are differentially programmed by gestational diabetes mellitus, resulting in cell-specific barrier function changes.	case control	array	GDM	placenta methylation	placenta	18	9	Offspring/placenta epigenetics	GDM	DNA methylation	yes - validation using alternative method(s)	no	no
29561170	10.2217/epi-2017-0129	2018	Epigenomics	Michalczyk	Transient epigenomic changes during pregnancy and early postpartum in women with and without type 2 diabetes.	case control	candidate	type 2 diabetes in pregnancy and post-partum	maternal histone dimethylation of H3K4, H3K9, H3K27, H3K36 and H3K79	blood	27	13	maternal epigenetics	Pre-existing diabetes in pregnancy	Histone related	no	no	no
29528396	10.1093/hmg/ddy085	2018	Human molecular genetics	Houshmand-Oeregaard	Increased expression of microRNA-15a and microRNA-15b in skeletal muscle from adult offspring of women with diabetes in pregnancy.	case control	candidate	GDM or type 1 diabetes in pregnancy	offspring microRNA (miR-15) expression	skeletal muscle of adult offspring	206	82 GDM, 67 type 1 diabetes	Offspring/placenta epigenetics	GDM or type 1 diabetes in pregnancy	miRNA related	no	no	no
29358694	10.1038/s41598-018-19200-9	2018	Scientific reports	Stirm	Maternal whole blood cell miRNA-340 is elevated in gestational diabetes and inversely regulated by glucose and insulin.	case control	sequencing	GDM	maternal miRNA expression	blood	16	8	Maternal and offspring epigenetics	GDM	miRNA related	yes - validation using alternative method(s) using a further 60 samples	no	no
30743315	10.1002/mgg3.583	2019	Molecular genetics &amp; genomic medicine	Zhang	Methylation of HIF3A promoter CpG islands contributes to insulin resistance in gestational diabetes mellitus.	case control	candidate	GDM	maternal methylation of HIF1A, HIF2A and HIF3A	omentum	40	20	maternal epigenetics	GDM	DNA methylation	no	no	no
27019060	10.1080/15592294.2016.1166321	2016	Epigenetics	Wu	Maternal genome-wide DNA methylation profiling in gestational diabetes shows distinctive disease-associated changes relative to matched healthy pregnancies.	prospective case control	array	maternal methylation	GDM	blood	11	11	maternal epigenetics	GDM	DNA methylation	yes - replication of data from previous study and validation using alternative method(s)	no	no
30569156	10.3892/ijmm.2018.4026	2018	International journal of molecular medicine	Leng	Construction of a long non-coding RNA-mediated competitive endogenous RNA network reveals global patterns and regulatory markers in gestational diabetes.	case control	sequencing	GDM	maternal miRNA expression	blood	16	8	maternal epigenetics	GDM	miRNA related	no	no	no	yes
30536654	10.1002/biof.1461	2018	BioFactors (Oxford, England)	Li	microRNA-96 protects pancreatic ß-cell function by targeting PAK1 in gestational diabetes mellitus.	case control	candidate	GDM	maternal miR-96 miRNA expression	placenta	3	3	Offspring/placenta epigenetics	GDM	miRNA related	yes - validation using alternative method(s)	no	no
30463081	10.1159/000495319	2018	Cellular physiology and biochemistry : international journal of experimental cellular physiology, biochemistry, and pharmacology	Ding	Integrated Transcriptome Sequencing Analysis Reveals Role of miR-138-5p/ TBL1X in Placenta from Gestational Diabetes Mellitus.	case control	sequencing	GDM	maternal miRNA expression	placenta	54	28	Offspring/placenta epigenetics	GDM	miRNA related	yes - validation using alternative method(s)	no	no
30442352	10.1016/j.mrgentox.2018.06.009	2018	Mutation research. Genetic toxicology and environmental mutagenesis	Marcondes	BCL2 and miR-181a transcriptional alterations in umbilical-cord blood cells can be putative biomarkers for obesity.	case control	candidate	GDM	maternal miR-181a miRNA expression	blood and placenta	20	20	Offspring/placenta epigenetics	GDM	miRNA related	no	no	no
29556924	10.1007/s40291-018-0325-0	2018	Molecular diagnosis &amp; therapy	Pheiffer	Decreased Expression of Circulating miR-20a-5p in South African Women with Gestational Diabetes Mellitus.	case control	candidate	maternal miRNA expression	GDM	blood	81	28	maternal epigenetics	GDM	miRNA related	no	no	no
29505767	10.1016/j.mvr.2018.03.002	2018	Microvascular research	Peng	High glucose induces dysfunction of human umbilical vein endothelial cells by upregulating miR-137 in gestational diabetes mellitus.	case control	candidate	maternal miRNA expression	GDM	blood	23	11	maternal epigenetics	GDM	miRNA related	no	no	no
30185669	10.1172/jci.insight.122572	2018	JCI Insight	Hjort	Gestational diabetes and maternal obesity are associated with epigenome-wide methylation changes in children.	case control	array	GDM	offspring methylation	blood	188	93	Offspring/placenta epigenetics	GDM	DNA methylation	yes - validation / replication in additional 462 cases and 444 controls using pyrosequencing	no	no	yes
